# Supplementary material for: FTO suppresses glycolysis and growth of papillary thyroid cancer via decreasing stability of APOE mRNA in an N6-methyladenosine-dependent manner
Source: J Exp Clin Cancer Res. 2022 Jan 28;41:42. doi: 10.1186/s13046-022-02254-z (PMC8796435; doi:10.1186/s13046-022-02254-z)
Supplement: Supplementary file 1 — Additional file 1: Table S1. The sequence of si-RNAs. Table S2. The sequence of primers. Table S3. The Antibodies for western blot, IHC and RIP. Table S4. Correlation between FTO expression and clinicopathological features of PTC patients in TCGA database (n = 428). Table S5. Correlation between APOE expression and clinicopathological features of PTC patients in TCGA database (n = 428). [file 13046_2022_2254_MOESM1_ESM.xls]

## Sheet: Sheet1
Table S1. The sequence of si-RNAs
Gene	Sense
si-FTO-1	5’- TCACCAAGGAGACTGCTATTT-3’
si-FTO-2	5’- CTAGGGTTTTGCTTCCAGAATT-3’
si-APOE-1	5’- GGCCAAUCACAGGCAGGAATT-3’
si-APOE-2	5’-GCUGGUCACAUUCCUGGCATT-3’
si-IGF2BP1-1	5’- GCTGTTAACCAACAAGCCATT-3’
si-IGF2BP1-2	5’- GCTCCCTATAGCTCCTTTATT-3’
si-IGF2BP2-1	5’- ACAGGACTGTCCGTGCTATTT-3’
si-IGF2BP2-2	5’- GCTGTTAACCAACAAGCCATT-3’
si-IGF2BP3-1	5’- GCAGGAATTGACGCTGTATTT-3’
si-IGF2BP3-2	5’- GCTGGAGCTTCAATTAAGATT-3’
Table S2. The sequence of primers
Gene	Primer (Forward)	Primer (Reverse)
METTL3	5’- CAAGCTGCACTTCAGACGAA-3’	5’- GCTTGGCGTGTGGTCTTT-3’
METTL14	5’- AGTGCCGACAGCATTGGTG-3’	5’- GGAGCAGAGGTATCATAGGAAGC-3’
WTAP	5’- CTGACAAACGGACCAAGTAATG-3’	5’- AAAGTCATCTTCGGTTGTGTTG-3’
FTO	5’- GTTCACAACCTCGGTTTAGTTC-3’	5’- CATCATCATTGTCCACATCGTC-3’
ALKBH5	5’- GCAAGGTGAAGAGCGGCATCC-3’	5’- GTCCACCGTGTGCTCGTTGTAC-3’
GLUT1	5’- GCTCATCCTCCTCCTTCACC-3’	5’- CCAAATCGGCATCTTCTCAT-3’
HK-1	5’- GCTCTCCGATGAAACTCTCATA-3’	5’- AGGAATGGACCTTACGAATGTT-3’
HK-2	5’- CGACAGCATCATTGTTAAGGAG-3’	5’- GCAGGAAAGACACATCACATTT-3’
HIF-1α	5’- TGCAACATGGAAGGTATTGC-3’	5’- CCAAGCAGGTCATAGGTGGT-3’
PFKM	5’- TTGTCCATGAGGGTTATCAAGG-3’	5’- ATGACACAGAGATTGGTGATCC-3’
PKM2	5’- ACTGGCATCATCTGTACCATTG-3’	5’- AGCCACATTCATTCCAGACTTA-3’
LDHA	5’- AGGTGATCAAACTCAAAGGCTA-3’	5’- CCCAAAATGCAAGGAACACTAA-3’
APOE	5’- TGGAGCAAGCGGTGGAGACAG-3’	5’- CTCCTCCTGCACCTGCTCAGAC-3’
APOE (m6A)	5’- CTGGCACTGGGTCGCTTTTG-3’	5’- AGGCCTTCAACTCCTTCATGGT-3’
IGF2BP1	5’- GATGAAGGCCATCGAAACTTTC-3’	5’- GGGGTGGAATATTTCGGATTTG-3’
IGF2BP2	5’- GATGAACAAGCTTTACATCGGG-3’	5’- GATTTTCCCATGCAATTCCACT-3’
IGF2BP3	5’- GAGGCGCTTTCAGGTAAAATAG-3’	5’- AATGAGGCGGGATATTTCGTAT-3’
GAPDH	5’- GCACCGTCAAGGCTGAGAAC-3	5’- TGGTGAAGACGCCAGTGGA-3’
Table S3. The Antibodies for western blot, IHC and RIP
Antibody name	Brand
FTO	Abcam, ab126605, USA
GLUT1	Proteintech, 21829-1-AP, USA
Hexokinase II	Abcam, ab209847, USA
LDHA	Abcam, ab101562, USA
IGF2BP2	Proteintech, 11601-1-AP, USA
APOE	Cell Signaling Technology, 13366, USA
Phospho-Jak2	Cell Signaling Technology, 3771, USA
JAK2	Abcam, ab108596, USA
Phospho-Stat3	Cell Signaling Technology, 9145, USA
STAT3	Abcam, ab68153, USA
β actin	ZSGB-Bio, TA-09, China
Table S4. Correlation between FTO expression and clinicopathological features of PTC patients in TCGA database (n=428)
Characteristic	n	FTO		p value
		High expression (%)	low expression (%)
Gender
male	116	55 (47.4)	61 (52.6)	0.514
female	312	159 (51.0)	153 (49.0)
Age (Years)
< 55	283	135 (47.7)	148 (52.3)	0.184
≥ 55	145	79 (54.5)	66 (45.5)
Tumor size (cm)
< 2	141	81 (57.4)	60 (42.6)	0.031*
≥ 2	287	133 (46.3)	154 (53.7)
Extrathyroidal invasion
yes	134	60 (44.8)	74 (55.2)	0.145
no	294	154 (52.4)	140 (47.6)
Lymph node metastasis
yes	213	98 (46.0)	115 (54.0)	0.1
no	215	116 (54.0)	99 (46.0)
TNM stage
I-II	409	206 (50.4)	203 (49.6)	0.481
III-IV	19	8 (42.1)	11 (57.9)
*p < 0.05
Table S5. Correlation between APOE expression and clinicopathological features of PTC patients in TCGA database (n=428)
Characteristic	n	APOE		p value
		High expression (%)	low expression (%)
Gender
male	116	60 (51.7)	56 (48.3)	0.664
female	312	154 (49.4)	158 (50.6)
Age (Years)
< 55	283	160 (56.5)	123 (43.5)	<0.001*
≥ 55	145	54 (37.2)	91 (62.8)
Tumor size (cm)
< 2	141	74 (52.5)	67 (47.5)	0.472
≥ 2	287	140 (48.8)	147 (51.2)
Extrathyroidal invasion
yes	134	55 (41.0)	79 (59.0)	0.012*
no	294	159 (54.1)	135 (45.9)
Lymph node metastasis
yes	213	106 (49.8)	107 (50.2)	0.923
no	215	108 (50.2)	107 (49.8)
TNM stage
I-II	409	209 (51.1)	200 (48.9)	0.035*
III-IV	19	5 (26.3)	14 (73.7)
*p < 0.05
